# Supplementary material for: ﻿Three new spider species of Belisana Thorell, 1898 (Araneae, Pholcidae) from karst caves, with a list of Belisana species from Guangxi, China
Source: Zookeys. 2024 Aug 14;1209:315–30. doi: 10.3897/zookeys.1209.127951 (PMC11339539; doi:10.3897/zookeys.1209.127951)
Supplement: XML Treatment for Belisana langping [file zookeys.1209.127951-treatment2.xml]

<!DOCTYPE tp:taxon-treatment
  PUBLIC "-//TaxonX//DTD Taxonomic Treatment Publishing DTD v0 20100105//EN" "tax-treatment-NSO.dtd">
<tp:taxon-treatment xmlns:tp="http://www.plazi.org/taxpub"><tp:treatment-meta><kwd-group><label>Taxon classification</label><kwd>
                <named-content content-type="kingdom">Animalia</named-content>
              </kwd><kwd>
                <named-content content-type="order">Araneae</named-content>
              </kwd><kwd>
                <named-content content-type="family">Pholcidae</named-content>
              </kwd></kwd-group><mixed-citation publication-type="journal"><person-group><name><surname>Zhang</surname><given-names>Ludan</given-names></name><name><surname>Wang</surname><given-names>Ying</given-names></name><name><surname>Li</surname><given-names>Shuqiang</given-names></name><name><surname>Zhang</surname><given-names>Xiaoqing</given-names></name><name><surname>Yao</surname><given-names>Zhiyuan</given-names></name></person-group><article-title>﻿Three new spider species of <italic><tp:taxon-name><tp:taxon-name-part taxon-name-part-type="genus" reg="Belisana">Belisana</tp:taxon-name-part></tp:taxon-name></italic> Thorell, 1898 (<tp:taxon-name><tp:taxon-name-part taxon-name-part-type="order">Araneae</tp:taxon-name-part></tp:taxon-name>, <tp:taxon-name><tp:taxon-name-part taxon-name-part-type="family">Pholcidae</tp:taxon-name-part></tp:taxon-name>) from karst caves, with a list of <italic><tp:taxon-name><tp:taxon-name-part taxon-name-part-type="genus" reg="Belisana">Belisana</tp:taxon-name-part></tp:taxon-name></italic> species from Guangxi, China</article-title><source>Zookeys</source><day>14</day><month>08</month><year>2024</year><volume>1209</volume><fpage>315</fpage><lpage>330</lpage><pub-id pub-id-type="doi">10.3897/zookeys.1209.127951</pub-id></mixed-citation></tp:treatment-meta><tp:nomenclature><label>﻿</label><tp:taxon-name>
              <object-id xmlns:xlink="http://www.w3.org/1999/xlink" content-type="arpha" xlink:type="simple">1C08D9FE-3B6E-5004-AFA7-093BF1BC2DFD</object-id>
              <tp:taxon-name-part taxon-name-part-type="genus" reg="Belisana">Belisana</tp:taxon-name-part>
              <tp:taxon-name-part taxon-name-part-type="species" reg="langping">langping</tp:taxon-name-part>
              <object-id xmlns:xlink="http://www.w3.org/1999/xlink" content-type="zoobank" xlink:type="simple">https://zoobank.org/ED94621E-E599-4452-9CD0-7EFB7C35B999</object-id>
            </tp:taxon-name><tp:taxon-authority>Zhang, Li &amp; Yao</tp:taxon-authority><tp:taxon-status xmlns:xlink="http://www.w3.org/1999/xlink" xlink:type="simple">sp. nov.</tp:taxon-status><xref ref-type="fig" rid="F2">Figs 2</xref><xref ref-type="fig" rid="F3">, 3</xref><xref ref-type="fig" rid="F8">, 8A, B</xref><xref ref-type="fig" rid="F9">, 9A, B</xref></tp:nomenclature><tp:treatment-sec sec-type="type material" id="SECID0EIKAE"><title>Type material.</title><p><bold><italic>Holotype</italic>: China</bold> • ♂; Guangxi, Baise, Tianlin County, Langping Town, Dabao Village, Sanchuantun, Papa Cave; <named-content xmlns:xlink="http://www.w3.org/1999/xlink" content-type="dwc:verbatimCoordinates" xlink:type="simple"><named-content content-type="geo-json" specific-use="{&#34;type&#34;:&#34;Point&#34;,&#34;coordinates&#34;:[106.227917,24.570433]}" id="NCID0EWKAE" xlink:type="simple">24°34.226'N, 106°13.675'E</named-content></named-content>; alt. 773 m; 14 Aug. 2011; C Wang leg.; <named-content xmlns:xlink="http://www.w3.org/1999/xlink" content-type="dwc:institutional_code" xlink:title="Institute of Zoology, Chinese Academy of Sciences" xlink:href="http://grbio.org/institution/institute-zoology-chinese-academy-sciences" xlink:type="simple">IZCAS</named-content>-Ar44988. <bold><italic>Paratypes</italic>: China</bold> • 4♀; same data as for holotype; <named-content xmlns:xlink="http://www.w3.org/1999/xlink" content-type="dwc:institutional_code" xlink:title="Institute of Zoology, Chinese Academy of Sciences" xlink:href="http://grbio.org/institution/institute-zoology-chinese-academy-sciences" xlink:type="simple">IZCAS</named-content>-Ar44989–92.</p></tp:treatment-sec><tp:treatment-sec sec-type="etymology" id="SECID0EHLAE"><title>Etymology.</title><p>The specific name refers to the type locality; noun in apposition.</p></tp:treatment-sec><tp:treatment-sec sec-type="diagnosis" id="SECID0EMLAE"><title>Diagnosis.</title><p>The new species resembles <italic><tp:taxon-name><tp:taxon-name-part taxon-name-part-type="genus" reg="Belisana">B.</tp:taxon-name-part><tp:taxon-name-part taxon-name-part-type="species" reg="phungae">phungae</tp:taxon-name-part></tp:taxon-name></italic> Yao, Pham &amp; Li, 2015 (<xref ref-type="bibr" rid="B12">Yao et al. 2015</xref>: 9, figs 19A–D, 20A–G, 21A–E) by having similar male chelicerae and epigyne (Fig. <xref ref-type="fig" rid="F3">3A, D</xref>), but can be distinguished by procursus with retrolatero-subdistal membranous lamella (arrow in Figs <xref ref-type="fig" rid="F2">2D</xref>, <xref ref-type="fig" rid="F8">8B</xref> vs. absent in <italic><tp:taxon-name><tp:taxon-name-part taxon-name-part-type="genus" reg="Belisana">B.</tp:taxon-name-part><tp:taxon-name-part taxon-name-part-type="species" reg="phungae">phungae</tp:taxon-name-part></tp:taxon-name></italic>), by bulbal apophysis hooked (<abbrev xmlns:xlink="http://www.w3.org/1999/xlink" xlink:title="bulbal apophysis" id="ABBRID0EYMAE" xlink:type="simple">ba</abbrev> in Fig. <xref ref-type="fig" rid="F3">3C</xref> vs. distally blunt in <italic><tp:taxon-name><tp:taxon-name-part taxon-name-part-type="genus" reg="Belisana">B.</tp:taxon-name-part><tp:taxon-name-part taxon-name-part-type="species" reg="phungae">phungae</tp:taxon-name-part></tp:taxon-name></italic>), by cheliceral proximo-lateral apophyses and distal apophyses closer to each other (Fig. <xref ref-type="fig" rid="F3">3D</xref> vs. widely separated in <italic><tp:taxon-name><tp:taxon-name-part taxon-name-part-type="genus" reg="Belisana">B.</tp:taxon-name-part><tp:taxon-name-part taxon-name-part-type="species" reg="phungae">phungae</tp:taxon-name-part></tp:taxon-name></italic>), by vulva without sac-like structure (Figs <xref ref-type="fig" rid="F3">3B</xref>, <xref ref-type="fig" rid="F9">9B</xref> vs. present in <italic><tp:taxon-name><tp:taxon-name-part taxon-name-part-type="genus" reg="Belisana">B.</tp:taxon-name-part><tp:taxon-name-part taxon-name-part-type="species" reg="phungae">phungae</tp:taxon-name-part></tp:taxon-name></italic>), and by pore plates nearly triangular (<abbrev xmlns:xlink="http://www.w3.org/1999/xlink" xlink:title="pore plate" id="ABBRID0ENOAE" xlink:type="simple">pp</abbrev> in Figs <xref ref-type="fig" rid="F3">3B</xref>, <xref ref-type="fig" rid="F9">9B</xref> vs. nearly round in <italic><tp:taxon-name><tp:taxon-name-part taxon-name-part-type="genus" reg="Belisana">B.</tp:taxon-name-part><tp:taxon-name-part taxon-name-part-type="species" reg="phungae">phungae</tp:taxon-name-part></tp:taxon-name></italic>); also distinguished from <italic><tp:taxon-name><tp:taxon-name-part taxon-name-part-type="genus" reg="Belisana">B.</tp:taxon-name-part><tp:taxon-name-part taxon-name-part-type="species" reg="zhangi">zhangi</tp:taxon-name-part></tp:taxon-name></italic> Tong &amp; Li, 2007 (<xref ref-type="bibr" rid="B5">Tong and Li 2007</xref>: 505, figs 1–6) by procursus with sclerotized prolatero-subdistal apophysis (arrow 1 in Figs <xref ref-type="fig" rid="F2">2C</xref>, <xref ref-type="fig" rid="F8">8A</xref> vs. spine in <italic><tp:taxon-name><tp:taxon-name-part taxon-name-part-type="genus" reg="Belisana">B.</tp:taxon-name-part><tp:taxon-name-part taxon-name-part-type="species" reg="zhangi">zhangi</tp:taxon-name-part></tp:taxon-name></italic>), prolatero-subdistal membranous lamella (arrow 2 in Figs <xref ref-type="fig" rid="F2">2C</xref>, <xref ref-type="fig" rid="F8">8A</xref> vs. absent in <italic><tp:taxon-name><tp:taxon-name-part taxon-name-part-type="genus" reg="Belisana">B.</tp:taxon-name-part><tp:taxon-name-part taxon-name-part-type="species" reg="zhangi">zhangi</tp:taxon-name-part></tp:taxon-name></italic>), and retrolatero-subdistal membranous lamella (arrow in Figs <xref ref-type="fig" rid="F2">2D</xref>, <xref ref-type="fig" rid="F8">8B</xref> vs. retrolatero-ventral in <italic><tp:taxon-name><tp:taxon-name-part taxon-name-part-type="genus" reg="Belisana">B.</tp:taxon-name-part><tp:taxon-name-part taxon-name-part-type="species" reg="zhangi">zhangi</tp:taxon-name-part></tp:taxon-name></italic>), by procursus without retrolateral membranous flap (Figs <xref ref-type="fig" rid="F2">2D</xref>, <xref ref-type="fig" rid="F8">8B</xref> vs. present in <italic><tp:taxon-name><tp:taxon-name-part taxon-name-part-type="genus" reg="Belisana">B.</tp:taxon-name-part><tp:taxon-name-part taxon-name-part-type="species" reg="zhangi">zhangi</tp:taxon-name-part></tp:taxon-name></italic>), by vulval anterior arch straight (<abbrev xmlns:xlink="http://www.w3.org/1999/xlink" xlink:title="anterior arch" id="ABBRID0E6RAE" xlink:type="simple">aa</abbrev> in Figs <xref ref-type="fig" rid="F3">3B</xref>, <xref ref-type="fig" rid="F9">9B</xref> vs. ridge-shaped in <italic><tp:taxon-name><tp:taxon-name-part taxon-name-part-type="genus" reg="Belisana">B.</tp:taxon-name-part><tp:taxon-name-part taxon-name-part-type="species" reg="zhangi">zhangi</tp:taxon-name-part></tp:taxon-name></italic>), and by pore plates nearly triangular (<abbrev xmlns:xlink="http://www.w3.org/1999/xlink" xlink:title="pore plate" id="ABBRID0EWSAE" xlink:type="simple">pp</abbrev> in Figs <xref ref-type="fig" rid="F3">3B</xref>, <xref ref-type="fig" rid="F9">9B</xref> vs. long and curved in <italic><tp:taxon-name><tp:taxon-name-part taxon-name-part-type="genus" reg="Belisana">B.</tp:taxon-name-part><tp:taxon-name-part taxon-name-part-type="species" reg="zhangi">zhangi</tp:taxon-name-part></tp:taxon-name></italic>).</p><fig id="F2" position="float" orientation="portrait"><object-id xmlns:xlink="http://www.w3.org/1999/xlink" content-type="doi" xlink:type="simple">10.3897/zookeys.1209.127951.figure2</object-id><object-id xmlns:xlink="http://www.w3.org/1999/xlink" content-type="arpha" xlink:type="simple">A1C48CE8-B715-52F8-81C1-CC27DBA47F91</object-id><label>Figure 2.</label><caption><p><italic><tp:taxon-name><tp:taxon-name-part taxon-name-part-type="genus" reg="Belisana">Belisana</tp:taxon-name-part><tp:taxon-name-part taxon-name-part-type="species" reg="langping">langping</tp:taxon-name-part></tp:taxon-name></italic> sp. nov., holotype male <bold>A, B</bold> palp (<bold>A</bold> prolateral view <bold>B</bold> retrolateral view, arrow points at ventral apophysis) <bold>C, D</bold> distal part of procursus (<bold>C</bold> prolateral view, arrow 1 points at prolatero-subdistal apophysis, arrow 2 points at prolatero-subdistal membranous lamella <bold>D</bold> retrolateral view, arrow points at retrolatero-subdistal membranous lamella). Abbreviation: <abbrev xmlns:xlink="http://www.w3.org/1999/xlink" xlink:title="procursus" id="ABBRID0EMUAE" xlink:type="simple">pr</abbrev> = procursus. Scale bars: 0.10 mm (<bold>A, B</bold>); 0.02 mm (<bold>C, D</bold>).</p></caption><graphic xmlns:xlink="http://www.w3.org/1999/xlink" xlink:href="zookeys-1209-315_article-127951__-g002.jpg" position="float" orientation="portrait" xlink:type="simple" id="oo_1113526.jpg"><uri content-type="original_file" xlink:type="simple">https://binary.pensoft.net/fig/1113526</uri></graphic></fig><fig id="F3" position="float" orientation="portrait"><object-id xmlns:xlink="http://www.w3.org/1999/xlink" content-type="doi" xlink:type="simple">10.3897/zookeys.1209.127951.figure3</object-id><object-id xmlns:xlink="http://www.w3.org/1999/xlink" content-type="arpha" xlink:type="simple">3F225D75-4E24-5A13-8844-818D46104A72</object-id><label>Figure 3.</label><caption><p><italic><tp:taxon-name><tp:taxon-name-part taxon-name-part-type="genus" reg="Belisana">Belisana</tp:taxon-name-part><tp:taxon-name-part taxon-name-part-type="species" reg="langping">langping</tp:taxon-name-part></tp:taxon-name></italic> sp. nov., holotype male (<bold>C–F</bold>) and paratype female (<bold>A, B, G, H</bold>) <bold>A</bold> epigyne, ventral view <bold>B</bold> vulva, dorsal view <bold>C</bold> bulb, prolateral view <bold>D</bold> chelicerae, frontal view <bold>E–H</bold> habitus (<bold>E, G</bold> dorsal view <bold>F</bold> lateral view <bold>H</bold> ventral view). Abbreviations: <abbrev xmlns:xlink="http://www.w3.org/1999/xlink" xlink:title="anterior arch" id="ABBRID0EAWAE" xlink:type="simple">aa</abbrev> = anterior arch, b = bulb, <abbrev xmlns:xlink="http://www.w3.org/1999/xlink" xlink:title="bulbal apophysis" id="ABBRID0EEWAE" xlink:type="simple">ba</abbrev> = bulbal apophysis, <abbrev xmlns:xlink="http://www.w3.org/1999/xlink" xlink:title="distal apophysis" id="ABBRID0EIWAE" xlink:type="simple">da</abbrev> = distal apophysis, e = embolus, <abbrev xmlns:xlink="http://www.w3.org/1999/xlink" xlink:title="epigynal pocket" id="ABBRID0EMWAE" xlink:type="simple">ep</abbrev> = epigynal pocket, <abbrev xmlns:xlink="http://www.w3.org/1999/xlink" xlink:title="proximo-lateral apophysis" id="ABBRID0EQWAE" xlink:type="simple">pa</abbrev> = proximo-lateral apophysis, <abbrev xmlns:xlink="http://www.w3.org/1999/xlink" xlink:title="pore plate" id="ABBRID0EUWAE" xlink:type="simple">pp</abbrev> = pore plate. Scale bars: 0.05 mm (<bold>A–D</bold>); 0.30 mm (<bold>E–H</bold>).</p></caption><graphic xmlns:xlink="http://www.w3.org/1999/xlink" xlink:href="zookeys-1209-315_article-127951__-g003.jpg" position="float" orientation="portrait" xlink:type="simple" id="oo_1113527.jpg"><uri content-type="original_file" xlink:type="simple">https://binary.pensoft.net/fig/1113527</uri></graphic></fig></tp:treatment-sec><tp:treatment-sec sec-type="description" id="SECID0EBXAE"><title>Description.</title><p><bold>Male</bold> (<bold><italic>holotype</italic></bold>): Total length 1.11 (1.20 with clypeus), prosoma 0.40 long, 0.53 wide, opisthosoma 0.71 long, 0.54 wide. Leg I missing, leg II: 4.88 (1.30, 0.20, 1.18, 1.62, 0.58), leg III: 3.92 (1.00, 0.19, 0.96, 1.27, 0.50), leg IV: 4.76 (1.27, 0.20, 1.17, 1.55, 0.57). Eye interdistances and diameters: <abbrev xmlns:xlink="http://www.w3.org/1999/xlink" xlink:title="posterior median eye" id="ABBRID0EMXAE" xlink:type="simple">PME</abbrev>–<abbrev xmlns:xlink="http://www.w3.org/1999/xlink" xlink:title="posterior median eye" id="ABBRID0EQXAE" xlink:type="simple">PME</abbrev> 0.10, <abbrev xmlns:xlink="http://www.w3.org/1999/xlink" xlink:title="posterior median eye" id="ABBRID0EUXAE" xlink:type="simple">PME</abbrev> 0.06, <abbrev xmlns:xlink="http://www.w3.org/1999/xlink" xlink:title="posterior median eye" id="ABBRID0EYXAE" xlink:type="simple">PME</abbrev>–<abbrev xmlns:xlink="http://www.w3.org/1999/xlink" xlink:title="anterior lateral eye" id="ABBRID0E3XAE" xlink:type="simple">ALE</abbrev> 0.02, <abbrev xmlns:xlink="http://www.w3.org/1999/xlink" xlink:title="anterior median eye" id="ABBRID0EAYAE" xlink:type="simple">AME</abbrev> absent. Sternum width/length: 0.43/0.33. Habitus as in Fig. <xref ref-type="fig" rid="F3">3E, F</xref>. Dorsal shield of prosoma yellowish, with indistinct median and posterior marks; sternum yellowish, with indistinct marginal marks. Legs whitish, without darker rings. Opisthosoma yellowish, without spots. Thoracic furrow absent. Clypeus unmodified. Chelicerae with pair of proximo-lateral apophyses (<abbrev xmlns:xlink="http://www.w3.org/1999/xlink" xlink:title="proximo-lateral apophysis" id="ABBRID0EIYAE" xlink:type="simple">pa</abbrev> in Fig. <xref ref-type="fig" rid="F3">3D</xref>) and pair of distal apophyses (<abbrev xmlns:xlink="http://www.w3.org/1999/xlink" xlink:title="distal apophysis" id="ABBRID0EQYAE" xlink:type="simple">da</abbrev> in Fig. <xref ref-type="fig" rid="F3">3D</xref>; distance between tips: 0.11). Palp as in Fig. <xref ref-type="fig" rid="F2">2A, B</xref>; trochanter with ventral apophysis (arrow in Fig. <xref ref-type="fig" rid="F2">2B</xref>); procursus simple proximally but complex distally, with sclerotized prolatero-subdistal apophysis (arrow 1 in Figs <xref ref-type="fig" rid="F2">2C</xref>, <xref ref-type="fig" rid="F8">8A</xref>), prolatero-subdistal membranous lamella (arrow 2 in Figs <xref ref-type="fig" rid="F2">2C</xref>, <xref ref-type="fig" rid="F8">8A</xref>), and retrolatero-subdistal membranous lamella (arrow in Figs <xref ref-type="fig" rid="F2">2D</xref>, <xref ref-type="fig" rid="F8">8B</xref>); bulb with hooked apophysis (<abbrev xmlns:xlink="http://www.w3.org/1999/xlink" xlink:title="bulbal apophysis" id="ABBRID0EYZAE" xlink:type="simple">ba</abbrev> in Fig. <xref ref-type="fig" rid="F3">3C</xref>) and simple embolus (e in Fig. <xref ref-type="fig" rid="F3">3C</xref>).</p><p><bold>Female</bold> (<bold><italic>paratype</italic></bold>, <named-content xmlns:xlink="http://www.w3.org/1999/xlink" content-type="dwc:institutional_code" xlink:title="Institute of Zoology, Chinese Academy of Sciences" xlink:href="http://grbio.org/institution/institute-zoology-chinese-academy-sciences" xlink:type="simple">IZCAS</named-content>-Ar44989): Similar to male, habitus as in Fig. <xref ref-type="fig" rid="F3">3G, H</xref>. Total length 1.57 (1.66 with clypeus), prosoma 0.43 long, 0.56 wide, opisthosoma 1.14 long, 0.90 wide. Leg I: 6.87 (1.86, 0.24, 1.78, 2.16, 0.83); tibia I <abbrev xmlns:xlink="http://www.w3.org/1999/xlink" xlink:title="length/diameter" id="ABBRID0ET1AE" xlink:type="simple">L/d</abbrev>: 36. Eye interdistances and diameters: <abbrev xmlns:xlink="http://www.w3.org/1999/xlink" xlink:title="posterior median eye" id="ABBRID0EX1AE" xlink:type="simple">PME</abbrev>–<abbrev xmlns:xlink="http://www.w3.org/1999/xlink" xlink:title="posterior median eye" id="ABBRID0E21AE" xlink:type="simple">PME</abbrev> 0.06, <abbrev xmlns:xlink="http://www.w3.org/1999/xlink" xlink:title="posterior median eye" id="ABBRID0E61AE" xlink:type="simple">PME</abbrev> 0.05, <abbrev xmlns:xlink="http://www.w3.org/1999/xlink" xlink:title="posterior median eye" id="ABBRID0ED2AE" xlink:type="simple">PME</abbrev>–<abbrev xmlns:xlink="http://www.w3.org/1999/xlink" xlink:title="anterior lateral eye" id="ABBRID0EH2AE" xlink:type="simple">ALE</abbrev> 0.02, <abbrev xmlns:xlink="http://www.w3.org/1999/xlink" xlink:title="anterior median eye" id="ABBRID0EL2AE" xlink:type="simple">AME</abbrev> absent. Sternum width/length: 0.40/0.33. Epigyne simple and flat, with pair of median pockets 0.08 apart (<abbrev xmlns:xlink="http://www.w3.org/1999/xlink" xlink:title="epigynal pocket" id="ABBRID0EP2AE" xlink:type="simple">ep</abbrev> in Figs <xref ref-type="fig" rid="F3">3A</xref>, <xref ref-type="fig" rid="F9">9A</xref>). Vulva with straight anterior arch (<abbrev xmlns:xlink="http://www.w3.org/1999/xlink" xlink:title="anterior arch" id="ABBRID0E22AE" xlink:type="simple">aa</abbrev> in Figs <xref ref-type="fig" rid="F3">3B</xref>, <xref ref-type="fig" rid="F9">9B</xref>) and pair of nearly triangular pore plates (<abbrev xmlns:xlink="http://www.w3.org/1999/xlink" xlink:title="pore plate" id="ABBRID0EH3AE" xlink:type="simple">pp</abbrev> in Figs <xref ref-type="fig" rid="F3">3B</xref>, <xref ref-type="fig" rid="F9">9B</xref>). Retrolateral trichobothria on tibia I at 5% proximally; legs with short vertical setae on metatarsi; tarsus I with 16 distinct pseudosegments.</p></tp:treatment-sec><tp:treatment-sec sec-type="variation" id="SECID0ET3AE"><title>Variation.</title><p>Tibia I in other three female paratypes (<named-content xmlns:xlink="http://www.w3.org/1999/xlink" content-type="dwc:institutional_code" xlink:title="Institute of Zoology, Chinese Academy of Sciences" xlink:href="http://grbio.org/institution/institute-zoology-chinese-academy-sciences" xlink:type="simple">IZCAS</named-content>-Ar44990–92): 1.80, 1.93, 1.98.</p></tp:treatment-sec><tp:treatment-sec sec-type="habitat" id="SECID0E43AE"><title>Habitat.</title><p>The species was found in the dark zone inside the cave.</p></tp:treatment-sec><tp:treatment-sec sec-type="distribution" id="SECID0EC4AE"><title>Distribution.</title><p>China (Guangxi, type locality; Fig. <xref ref-type="fig" rid="F1">1</xref>).</p></tp:treatment-sec><tp:treatment-sec><!--Section generated to contain objects referenced in tp:taxon-treatment.--><fig id="F8" position="float" orientation="portrait"><object-id xmlns:xlink="http://www.w3.org/1999/xlink" content-type="doi" xlink:type="simple">10.3897/zookeys.1209.127951.figure8</object-id><object-id xmlns:xlink="http://www.w3.org/1999/xlink" content-type="arpha" xlink:type="simple">E5391B4D-65F8-50C8-ABA4-FA65B1F40FDF</object-id><label>Figure 8.</label><caption><p>Procursus in prolateral and retrolateral views (arrows point at same structures as photos of each species) <bold>A, B</bold><italic><tp:taxon-name><tp:taxon-name-part taxon-name-part-type="genus" reg="Belisana">Belisana</tp:taxon-name-part><tp:taxon-name-part taxon-name-part-type="species" reg="langping">langping</tp:taxon-name-part></tp:taxon-name></italic> sp. nov. <bold>C, D</bold><italic><tp:taxon-name><tp:taxon-name-part taxon-name-part-type="genus" reg="Belisana">B.</tp:taxon-name-part><tp:taxon-name-part taxon-name-part-type="species" reg="lingui">lingui</tp:taxon-name-part></tp:taxon-name></italic> sp. nov. <bold>E, F</bold><italic><tp:taxon-name><tp:taxon-name-part taxon-name-part-type="genus" reg="Belisana">B.</tp:taxon-name-part><tp:taxon-name-part taxon-name-part-type="species" reg="tianyang">tianyang</tp:taxon-name-part></tp:taxon-name></italic> sp. nov. Abbreviation: f = flap. Scale bars: 0.10 mm.</p></caption><graphic xmlns:xlink="http://www.w3.org/1999/xlink" xlink:href="zookeys-1209-315_article-127951__-g008.jpg" position="float" orientation="portrait" xlink:type="simple" id="oo_1113532.jpg"><uri content-type="original_file" xlink:type="simple">https://binary.pensoft.net/fig/1113532</uri></graphic></fig><fig id="F9" position="float" orientation="portrait"><object-id xmlns:xlink="http://www.w3.org/1999/xlink" content-type="doi" xlink:type="simple">10.3897/zookeys.1209.127951.figure9</object-id><object-id xmlns:xlink="http://www.w3.org/1999/xlink" content-type="arpha" xlink:type="simple">402004D2-75A9-5B0C-97EF-28A50679C9EC</object-id><label>Figure 9.</label><caption><p>Female genitalia in ventral and dorsal views <bold>A, B</bold><italic><tp:taxon-name><tp:taxon-name-part taxon-name-part-type="genus" reg="Belisana">Belisana</tp:taxon-name-part><tp:taxon-name-part taxon-name-part-type="species" reg="langping">langping</tp:taxon-name-part></tp:taxon-name></italic> sp. nov. <bold>C, D</bold><italic><tp:taxon-name><tp:taxon-name-part taxon-name-part-type="genus" reg="Belisana">B.</tp:taxon-name-part><tp:taxon-name-part taxon-name-part-type="species" reg="lingui">lingui</tp:taxon-name-part></tp:taxon-name></italic> sp. nov. <bold>E, F</bold><italic><tp:taxon-name><tp:taxon-name-part taxon-name-part-type="genus" reg="Belisana">B.</tp:taxon-name-part><tp:taxon-name-part taxon-name-part-type="species" reg="tianyang">tianyang</tp:taxon-name-part></tp:taxon-name></italic> sp. nov. Abbreviations: <abbrev xmlns:xlink="http://www.w3.org/1999/xlink" xlink:title="anterior arch" id="ABBRID0EWCBG" xlink:type="simple">aa</abbrev> = anterior arch, <abbrev xmlns:xlink="http://www.w3.org/1999/xlink" xlink:title="epigynal pocket" id="ABBRID0E1CBG" xlink:type="simple">ep</abbrev> = epigynal pocket, <abbrev xmlns:xlink="http://www.w3.org/1999/xlink" xlink:title="pore plate" id="ABBRID0E5CBG" xlink:type="simple">pp</abbrev> = pore plate. Scale bars: 0.10 mm.</p></caption><graphic xmlns:xlink="http://www.w3.org/1999/xlink" xlink:href="zookeys-1209-315_article-127951__-g009.jpg" position="float" orientation="portrait" xlink:type="simple" id="oo_1113533.jpg"><uri content-type="original_file" xlink:type="simple">https://binary.pensoft.net/fig/1113533</uri></graphic></fig><fig id="F1" position="float" orientation="portrait"><object-id xmlns:xlink="http://www.w3.org/1999/xlink" content-type="doi" xlink:type="simple">10.3897/zookeys.1209.127951.figure1</object-id><object-id xmlns:xlink="http://www.w3.org/1999/xlink" content-type="arpha" xlink:type="simple">C88F4E19-C7AA-569E-A7D7-18A8C5095BE8</object-id><label>Figure 1.</label><caption><p>Distribution records of the <italic><tp:taxon-name><tp:taxon-name-part taxon-name-part-type="genus" reg="Belisana">Belisana</tp:taxon-name-part></tp:taxon-name></italic> species from Guangxi, China <bold>1</bold><italic><tp:taxon-name><tp:taxon-name-part taxon-name-part-type="genus" reg="Belisana">Belisana</tp:taxon-name-part><tp:taxon-name-part taxon-name-part-type="species" reg="colubrina">colubrina</tp:taxon-name-part></tp:taxon-name></italic> Zhang &amp; Peng, 2011 <bold>2</bold><italic><tp:taxon-name><tp:taxon-name-part taxon-name-part-type="genus" reg="Belisana">B.</tp:taxon-name-part><tp:taxon-name-part taxon-name-part-type="species" reg="guilin">guilin</tp:taxon-name-part></tp:taxon-name></italic> Yao &amp; Li, 2020 <bold>3</bold><italic><tp:taxon-name><tp:taxon-name-part taxon-name-part-type="genus" reg="Belisana">B.</tp:taxon-name-part><tp:taxon-name-part taxon-name-part-type="species" reg="langping">langping</tp:taxon-name-part></tp:taxon-name></italic> sp. nov. <bold>4</bold><italic><tp:taxon-name><tp:taxon-name-part taxon-name-part-type="genus" reg="Belisana">B.</tp:taxon-name-part><tp:taxon-name-part taxon-name-part-type="species" reg="lingui">lingui</tp:taxon-name-part></tp:taxon-name></italic> sp. nov. <bold>5</bold><italic><tp:taxon-name><tp:taxon-name-part taxon-name-part-type="genus" reg="Belisana">B.</tp:taxon-name-part><tp:taxon-name-part taxon-name-part-type="species" reg="naling">naling</tp:taxon-name-part></tp:taxon-name></italic> Yao &amp; Li, 2020 <bold>6</bold><italic><tp:taxon-name><tp:taxon-name-part taxon-name-part-type="genus" reg="Belisana">B.</tp:taxon-name-part><tp:taxon-name-part taxon-name-part-type="species" reg="parallelica">parallelica</tp:taxon-name-part></tp:taxon-name></italic> Zhang &amp; Peng, 2011 <bold>7</bold><italic><tp:taxon-name><tp:taxon-name-part taxon-name-part-type="genus" reg="Belisana">B.</tp:taxon-name-part><tp:taxon-name-part taxon-name-part-type="species" reg="tianlinensis">tianlinensis</tp:taxon-name-part></tp:taxon-name></italic> Zhang &amp; Peng, 2011 <bold>8</bold><italic><tp:taxon-name><tp:taxon-name-part taxon-name-part-type="genus" reg="Belisana">B.</tp:taxon-name-part><tp:taxon-name-part taxon-name-part-type="species" reg="tianyang">tianyang</tp:taxon-name-part></tp:taxon-name></italic> sp. nov. <bold>9</bold><italic><tp:taxon-name><tp:taxon-name-part taxon-name-part-type="genus" reg="Belisana">B.</tp:taxon-name-part><tp:taxon-name-part taxon-name-part-type="species" reg="tongle">tongle</tp:taxon-name-part></tp:taxon-name></italic> Zhang, Chen &amp; Zhu, 2008 <bold>10</bold><italic><tp:taxon-name><tp:taxon-name-part taxon-name-part-type="genus" reg="Belisana">B.</tp:taxon-name-part><tp:taxon-name-part taxon-name-part-type="species" reg="xuanguan">xuanguan</tp:taxon-name-part></tp:taxon-name></italic> Yao &amp; Li, 2020 <bold>11</bold><italic><tp:taxon-name><tp:taxon-name-part taxon-name-part-type="genus" reg="Belisana">B.</tp:taxon-name-part><tp:taxon-name-part taxon-name-part-type="species" reg="zhangi">zhangi</tp:taxon-name-part></tp:taxon-name></italic> Tong &amp; Li, 2007.</p></caption><graphic xmlns:xlink="http://www.w3.org/1999/xlink" xlink:href="zookeys-1209-315_article-127951__-g001.jpg" position="float" orientation="portrait" xlink:type="simple" id="oo_1113525.jpg"><uri content-type="original_file" xlink:type="simple">https://binary.pensoft.net/fig/1113525</uri></graphic></fig></tp:treatment-sec><ref-list><ref id="B12"><mixed-citation xmlns:xlink="http://www.w3.org/1999/xlink" xlink:type="simple"><person-group><name name-style="western"><surname>Yao</surname><given-names>Z</given-names></name><name name-style="western"><surname>Pham</surname><given-names>DS</given-names></name><name name-style="western"><surname>Li</surname><given-names>S</given-names></name></person-group> (<year>2015</year>) <article-title>Pholcid spiders (<tp:taxon-name><tp:taxon-name-part taxon-name-part-type="order">Araneae</tp:taxon-name-part></tp:taxon-name>: <tp:taxon-name><tp:taxon-name-part taxon-name-part-type="family">Pholcidae</tp:taxon-name-part></tp:taxon-name>) from northern Vietnam, with descriptions of nineteen new species.</article-title><source>Zootaxa</source><volume>3909</volume>(<issue>1</issue>): <fpage>1</fpage>–<lpage>82</lpage>. <ext-link xlink:href="10.11646/zootaxa.3909.1.1" ext-link-type="doi" xlink:type="simple">https://doi.org/10.11646/zootaxa.3909.1.1</ext-link></mixed-citation></ref><ref id="B5"><mixed-citation xmlns:xlink="http://www.w3.org/1999/xlink" xlink:type="simple"><person-group><name name-style="western"><surname>Tong</surname><given-names>Y</given-names></name><name name-style="western"><surname>Li</surname><given-names>S</given-names></name></person-group> (<year>2007</year>) <article-title>A new six-eyed pholcid spider (<tp:taxon-name><tp:taxon-name-part taxon-name-part-type="order">Araneae</tp:taxon-name-part></tp:taxon-name>, <tp:taxon-name><tp:taxon-name-part taxon-name-part-type="family">Pholcidae</tp:taxon-name-part></tp:taxon-name>) from Karst Tiankeng of Leye County, Guangxi, China.</article-title><source>Acta Zootaxonomica Sinica</source><volume>32</volume>: <fpage>505</fpage>–<lpage>507</lpage>.</mixed-citation></ref></ref-list></tp:taxon-treatment>
